# Supplementary material for: Cell-free DNA in plasma as an essential immune system regulator
Source: Sci Rep. 2020 Oct 15;10:17478. doi: 10.1038/s41598-020-74288-2 (PMC7566599; doi:10.1038/s41598-020-74288-2)
Supplement: Supplementary file 1 — Supplementary Tables. [file 41598_2020_74288_MOESM1_ESM.xlsx]

## Sheet: Table 1 
Table 1. Differentially expressed transcripts—results of microarray experiments.
ID	Fold Change	P-val	FDR P-val	Gene Symbol	Description	Entrez ID
16669796	4.95	1.64e-07	0.0079	TXNIP	thioredoxin interacting protein	10628
16805474	2.86	1.24e-06	0.0244	ARRDC4	arrestin domain containing 4	91947
16819325	2.2	1.72e-05	0.1933	HERPUD1	homocysteine-inducible, endoplasmic reticulum stress-inducible, ubiquitin-like domain member 1	9709
16780592	-3.36	2.81e-05	0.1933	GPR183	G protein-coupled receptor 183	1880
16919242	-2.23	0.0001	0.4263	MAFB	v-maf avian musculoaponeurotic fibrosarcoma oncogene homolog B	9935
16999776	2.2	0.0002	0.4263	IRF1	interferon regulatory factor 1	3659
17110369	-2.22	0.0002	0.4263	LOC105373192	uncharacterized LOC105373192	105373192
16856834	2.14	0.0003	0.5121	ZNF555	zinc finger protein 555	148254
16766578	2.41	0.0005	0.5615	DDIT3	DNA-damage-inducible transcript 3	1649
16949759	2.3	0.0005	0.5615	HES1	hes family bHLH transcription factor 1	3280
16661544	2.38	0.0008	0.6332	SESN2	sestrin 2	83667
16799739	2.34	0.0013	0.7386	CHAC1	ChaC glutathione-specific gamma-glutamylcyclotransferase 1	79094
17058870	-2.48	0.0021	0.7546	CCL24	chemokine (C-C motif) ligand 24	6369
16989863	-2.07	0.0034	0.8777	SNORA74A	small nucleolar RNA, H/ACA box 74A	26821
17080897	-2.54	0.0039	0.913	MTSS1	metastasis suppressor 1	9788
17043856	-2.11	0.0053	0.9941	AHR	aryl hydrocarbon receptor	196
16989736	-2.15	0.0107	0.9988	EGR1	early growth response 1	1958
16683624	2.14	0.0108	0.9988	RUNX3	runt-related transcription factor 3	864
16967771	-2.57	0.011	0.9988	CXCL8	chemokine (C-X-C motif) ligand 8	3576
17056815	2.23	0.0154	0.9988	TRGJP2; TRGC2	T cell receptor gamma joining P2; T cell receptor gamma constant 2	6972; 6967
16705961	2.67	0.0221	0.9988	DDIT4	DNA damage inducible transcript 4	54541
16687875	-2.09	0.0361	0.9988	JUN	jun proto-oncogene	3725
16833204	-2.01	0.039	0.9988	CCL2	chemokine (C-C motif) ligand 2	6347

## Sheet: Table 2
Table 2. Differentially expressed proteins—results of mass spectrometry analysis.
Uniprot protein IDs	Log(2) Fold change
P01024	5.49934
P02745	4.8217
P02746	3.63735
P02747	3.79186
P02748	4.21583
P05387	1.45193
P0C0L5	4.94578
P19404	2.24068
P25325	1.46876
P49840	4.66718
Q5T160	1.26771
Q86WC6	1.68194
Q8WTV0	1.01924
Q96D71	-1.36538
Q99549	1.27674

## Sheet: Table 3
Table 3. Differentially expressed transcripts and proteins for Ingenuity Pathways Analysis (IPA).
Symbol	Expr Log Ratio
AFG1L	2.19
AGL	1.82
ATP5PF	4.09
BCAS2	3.05
BRAT1	1.75
C1QA	4.82
C1QB	3.64
C1QC	3.79
C3	5.5
C4A	4.95
C5	4.24
C6	3.33
C7	3.78
C9	4.22
C9	5.5
CASP3	2.09
CCPG1	-1.41
CDKN2AIPNL	2.9
CEBPA	2.17
CEPT1	2.83
CFH	4.42
CFHR5	3.45
CHCHD2	2.57
CIAO2B	1.87
DCTN2	2.73
DCTN4	-1.78
DHODH	2.32
DHX40	1.79
DNAJB12	1.49
EHMT1	1.83
ENSA	3.62
EXOC5	1.27
FAM107B	3.09
FMR1	1.69
FOXO4	-3.14
GOLGB1	2.78
GPBP1	-3.82
GPKOW	2.49
GSK3A	4.67
GTF3C4	1.81
GTSF1	1.64
HDAC3	2.06
HYPK	2.86
INPP5B	2.53
IRF5	2.23
ITIH4	2.99
KYAT3	-2.03
LAMTOR5	2.99
LRRC4C	-1.78
LSM7	4.51
LYPLA2	2.9
MAP1S	2.89
MBNL1	2.45
MORF4L1	3.12
MPHOSPH8	1.28
MPST	1.47
MPST	2.78
MRPL11	2.76
MRPL55	2.86
MRPS7	1.46
MVD	-2.81
NDUFA5	3.31
NDUFV2	2.24
NRBP1	2.88
NTPCR	1.84
PDXDC1	1.42
PFDN2	3.41
PPP1R27	1.68
PRKAB1	2.04
PRSS12	2.93
PTPN23	2.06
RARS2	1.27
RCL1	1.2
REPS1	-1.37
RPLP2	1.45
RPS28	6.32
SCARB1	1.02
SCARB1	2.74
SCPEP1	2.54
SCRIB	1.8
SERPINA5	3.66
SLC44A1	-1.66
SNRPC	4.33
SNUPN	2.95
STX6	-1.79
TAPT1	1.36
TMOD3	3.44
TOLLIP	2.73
TRIM24	1.52
UBE2C	3.72
UBE2J1	1.39
VAPB	2.58
ZCCHC8	2.67
TXNIP	-4.95
ARRDC4	-2.86
HERPUD1	-2.2
GPR183	3.36
MAFB	2.23
IRF1	-2.2
LOC105373192	2.22
ZNF555	-2.14
DDIT3	-2.41
HES1	-2.3
SESN2	-2.38
CHAC1	-2.34
CCL24	2.48
SNORA74A	2.07
MTSS1	2.54
AHR	2.11
EGR1	2.15
RUNX3	-2.14
CXCL8	2.57
TRGJP2	-2.23
DDIT4	-2.67
JUN	2.09
CCL2	2.01
